# Supplementary material for: Utilization of Citrus Peel Waste for Regulating Enzyme-Induced Carbonate Precipitation in Cement-Based Materials: Mechanical Performance and Freeze–Thaw Resistance
Source: Molecules. 2026 Jul 1;31(13):2308. doi: 10.3390/molecules31132308 (PMC13362673; doi:10.3390/molecules31132308)
Supplement: Supplementary file 1 [file molecules-31-02308-s001.zip]

Archive with 1 entries (1 files):
- molecules-4303953-supplementary.pdf
